# Supplementary material for: Hydrogen sulfide is expressed in the human and the rat cultured nucleus pulposus cells and suppresses apoptosis induced by hypoxia
Source: PLoS One. 2018 Feb 21;13(2):e0192556. doi: 10.1371/journal.pone.0192556 (PMC5821346; doi:10.1371/journal.pone.0192556)
Supplement: S1 Dataset — (XLS) [file pone.0192556.s001.xls]

## Sheet: 原始资料
		CBS			CSE			HIF-1a			TUNEL
		Cell Number	Positive Cell Number	Positive rate	Cell Number	Positive Cell Number	Positive rate	Cell Number	Positive Cell Number	Positive rate	Cell Number	Positive Cell Number	Positive rate
Contained	case1	133	49	0.368421	139	58	0.417266	139	42	0.302158	112	15	0.133929
	case2	135	57	0.422222	128	45	0.351562	141	45	0.319149	131	16	0.122137
	case3	154	52	0.337662	143	49	0.342657	138	43	0.311594	125	15	0.12
	case4	132	63	0.477273	118	36	0.305085	144	41	0.284722	129	11	0.0852713
	case5	147	68	0.462585	135	42	0.311111	152	48	0.315789	116	17	0.146552
	case6	130	62	0.476923	147	33	0.22449	133	40	0.300752	132	30	0.227273
	case7	138	57	0.413043	116	32	0.275862	142	39	0.274648	126	15	0.119048
	case8	142	72	0.507042	132	37	0.280303	138	61	0.442029	107	18	0.168224
	case9	137	54	0.394161	148	44	0.297297	139	49	0.352518	118	16	0.135593
	case10	130	64	0.492308	122	40	0.327869	148	41	0.277027	135	11	0.0814815
	case11	143	42	0.293706	129	35	0.271318	147	48	0.326531	120	18	0.15
	case12	129	49	0.379845	142	39	0.274648	138	32	0.231884	106	35	0.330189
	case13	143	53	0.370629	132	42	0.318182	142	37	0.260563	109	17	0.155963
	case14	117	35	0.299145	120	49	0.408333	138	44	0.318841	127	18	0.141732
	case15	145	55	0.37931	155	59	0.380645	140	49	0.35	116	15	0.12931
	case16	139	40	0.28777	143	31	0.216783	128	37	0.289062	130	16	0.123077
	case17	127	52	0.409449	139	40	0.28777	133	42	0.315789	122	12	0.0983607
	case18	150	54	0.36	148	42	0.283784	147	48	0.326531	118	10	0.0847458
	case19	149	58	0.389262	109	32	0.293578	136	46	0.338235	132	18	0.136364
	case20	126	49	0.388889	157	53	0.33758	139	49	0.352518	109	21	0.192661
sum		2746	1085
average		137.3	54.25	0.395482	135.1	41.9	0.310306	140.1	44.05	0.314517	121	17.2	0.144096
Uncontained	case1	139	79	0.568345	142	69	0.485915	144	77	0.534722	115	26	0.226087
	case2	140	68	0.485714	131	72	0.549618	152	81	0.532895	122	28	0.229508
	case3	154	83	0.538961	140	77	0.55	144	69	0.479167	107	41	0.383178
	case4	138	55	0.398551	128	67	0.523438	139	66	0.47482	112	19	0.169643
	case5	146	73	0.5	137	82	0.59854	148	78	0.527027	108	24	0.222222
	case6	139	74	0.532374	127	75	0.590551	136	65	0.477941	121	25	0.206612
	case7	138	55	0.398551	146	65	0.445205	142	77	0.542254	117	24	0.205128
	case8	149	47	0.315436	130	72	0.553846	137	68	0.49635	130	18	0.138462
	case9	136	80	0.588235	137	64	0.467153	141	73	0.51773	105	19	0.180952
	case10	140	44	0.314286	133	66	0.496241	144	44	0.305556	118	26	0.220339
	case11	142	38	0.267606	136	75	0.551471	156	80	0.512821	125	37	0.296
	case12	131	44	0.335878	140	69	0.492857	130	42	0.323077	119	17	0.142857
	case13	140	77	0.55	141	75	0.531915	141	79	0.560284	127	33	0.259843
	case14	126	68	0.539683	135	72	0.533333	130	73	0.561538	112	11	0.0982143
	case15	139	65	0.467626	142	69	0.485915	138	67	0.485507	131	27	0.206107
	case16	142	72	0.507042	139	75	0.539568	142	88	0.619718	102	31	0.303922
	case17	137	42	0.306569	150	72	0.48	139	53	0.381295	118	26	0.220339
	case18	148	35	0.236486	144	65	0.451389	150	80	0.533333	105	28	0.266667
	case19	140	72	0.514286	128	70	0.546875	131	84	0.641221	126	21	0.166667
	case20	138	47	0.34058	152	66	0.434211	128	67	0.523438	110	18	0.163636
average		140.1	60.9	0.43531	137.9	70.85	0.515402	140.6	70.55	0.501535	116.5	24.95	0.215319
Control	case1	132	29	0.219697	138	21	0.152174	140	17	0.121429	119	8	0.0672269
	case2	147	18	0.122449	139	27	0.194245	141	13	0.0921986	127	11	0.0866142
	case3	140	26	0.185714	148	24	0.162162	135	20	0.148148	106	5	0.0471698
	case4	153	32	0.20915	147	30	0.204082	142	19	0.133803	132	11	0.0833333
	case5	138	35	0.253623	138	28	0.202899	139	28	0.201439	115	11	0.0956522
average		142	28	0.198127	142	26	0.183112	139.4	19.4	0.139403	119.8	9.2	0.0759993
