# Supplementary material for: Hydrogen sulfide is expressed in the human and the rat cultured nucleus pulposus cells and suppresses apoptosis induced by hypoxia
Source: PLoS One. 2018 Feb 21;13(2):e0192556. doi: 10.1371/journal.pone.0192556 (PMC5821346; doi:10.1371/journal.pone.0192556)
Supplement: S2 Dataset — (XLS) [file pone.0192556.s002.xls]

## Sheet: Sheet2
	Control	Contained LDH	Uncontained LDH
	1.92	5.44	6.91
	1.97	6.59	7.76
	2.27	5.44	7.2
	2.43	4.24	10.03
	1.53	2.51	5.95
		5.63	8.4
		3.31	5.09
		4.88	4.16
		3.2	4.75
		1.39	9.06
		2.45	8.45
		3.56	5.42
		5.41	7.68
		3.75	6.84
		4.53	9.21
		5.62	7.9
		3.52	8.31
		4.21	8.07
		2.52	7.06
		5.38	6.79
