# Supplementary material for: Hydrogen sulfide is expressed in the human and the rat cultured nucleus pulposus cells and suppresses apoptosis induced by hypoxia
Source: PLoS One. 2018 Feb 21;13(2):e0192556. doi: 10.1371/journal.pone.0192556 (PMC5821346; doi:10.1371/journal.pone.0192556)
Supplement: S3 Dataset — (XLS) [file pone.0192556.s003.xls]

## Sheet: Sheet1
	Control			NaHS			Hypoxia			Hypoixa+NaHS
	总细胞数	阳性细胞数	阳性率	总细胞数	阳性细胞数	阳性率	总细胞数	阳性细胞数	阳性率	总细胞数	阳性细胞数	阳性率
case1	200	18	0.09	200	23	0.115	200	106	0.53	200	60	0.3
case2	200	21	0.105	200	21	0.105	200	97	0.485	200	64	0.32
case3	200	19	0.095	200	26	0.13	200	80	0.4	200	60	0.3
case4	200	17	0.085	200	28	0.14	200	91	0.455	200	58	0.29
case5	200	20	0.1	200	19	0.095	200	83	0.415	200	66	0.33
case6	200	19	0.095	200	15	0.075	200	76	0.38	200	58	0.29
