# Supplementary material for: Hydrogen sulfide is expressed in the human and the rat cultured nucleus pulposus cells and suppresses apoptosis induced by hypoxia
Source: PLoS One. 2018 Feb 21;13(2):e0192556. doi: 10.1371/journal.pone.0192556 (PMC5821346; doi:10.1371/journal.pone.0192556)
Supplement: S4 Dataset — (XLSX) [file pone.0192556.s004.xlsx]

## Sheet: Sheet1
Name	Control group			NaHS group			Hypoxia group			Hypoxia+NaHS group
	1	2	3	1	2	3	1	2	3	1	2	3
Caspase3	0.341	0.246	0.278	0.412	0.203	0.276	0.501	0.657	0.514	0.378	0.461	0.412
Caspase8	0.132	0.109	0.156	0.156	0.14	0.132	0.143	0.169	0.116	0.104	0.168	0.134
Caspase9	0.219	0.197	0.204	0.251	0.194	0.221	0.401	0.365	0.321	0.301	0.241	0.294
CytC	0.412	0.346	0.401	0.461	0.346	0.376	0.804	0.901	0.786	0.646	0.687	0.612
Fas	0.246	0.342	0.276	0.231	0.297	0.318	0.874	0.916	0.816	0.548	0.617	0.645
Name	0h			6h			12h			18h			24h
	1	2	3	1	2	3	1	2	3	1	2	3	1	2	3
CBS	0.819	0.746	0.842	0.623	0.719	0.742	0.502	0.549	0.461	0.412	0.367	0.423	0.234	0.201	0.198
